# Supplementary material for: Antimicrobial-Resistant Infections in Hospitalized Patients
Source: JAMA Netw Open. 2025 Mar 14;8(3):e2462059. doi: 10.1001/jamanetworkopen.2024.62059 (PMC11909612; doi:10.1001/jamanetworkopen.2024.62059)
Supplement: Supplement 2. — eTable 5. National estimated rates of cases tested for resistance and antimicrobial-resistant cases per 10 000 hospitalizations with 95% CIs and percentage resistance, stratified by specimen body site (sterile or nonsterile), location onset and year, 2012-2022. eTable 6. National estimated rates of antimicrobial-resistant cases per 10 000 hospitalizations with 95% CIs and percentage of total pathogen rate stratified by specimen body sites (blood, urine, and respiratory), pathogen, location onset and year, 2012-2022 eTable 7. National estimated rates of antimicrobial-resistant cases per 10 000 hospitalizations for carbapenem-resistant Enterobacterales (CRE), extended-spectrum cephalosporin-resistant Escherichia coli and Klebsiella spp (excluding Klebsiella aerogenes) (ESCR-EK) suggestive of extended-spectrum β-lactamase production, and vancomycin-resistant Enterococcus (VRE), stratified by species, location onset and year, 2012-2022 eTable 8. National estimated rates of antimicrobial-resistant cases per 10 000 hospitalizations, stratified by facility characteristics, location onset and year, 2012-2022 eTable 9. National estimated rates of antimicrobial-resistant cases per 10 000 hospitalizations, stratified by patient characteristics, location onset and year, 2012-2022 [file jamanetwopen-e2462059-s002.xlsx]

## Sheet: Table of Contents
Wolford H, McCarthy NL, Baggs J, et al. Antimicrobial-resistant infections in US hospitalized patients. JAMA Netw Open. 2025;8(2):e2462059. doi:10.1001/jamanetworkopen.2024.62059
This supplemental material has been provided by the authors to give readers additional information about their work.
eTable 5. National estimated rates of cases tested for resistance and antimicrobial-resistant cases per 10 000 hospitalizations with 95% CIs and percentage resistance, stratified by specimen body site (sterile or nonsterile), location onset and year, 2012-2022.
eTable 6. National estimated rates of antimicrobial-resistant cases per 10 000 hospitalizations with 95% CIs and percent of total pathogen rate stratified by specimen body sites (blood/urine/respiratory), pathogen, location onset and year, 2012-2022
eTable 7. National estimated rates of antimicrobial-resistant cases per 10 000 hospitalizations for carbapenem-resistant Enterobacterales (CRE),extended-spectrum cephalosporin-resistant Escherichia coli and Klebsiella spp (excluding Klebsiella aerogenes) (ESCR-EK) suggestive of extended-spectrum beta-lactamase production, and vancomycin-resistant Enterococcus (VRE), stratified by species, locatio…
eTable 8. National estimated rates of antimicrobial-resistant cases per 10,000 hospitalizations, stratified by facility characteristics, location onset and year, 2012-2022
eTable 9. National estimated rates of antimicrobial-resistant cases per 10 000 hospitalizations, stratified by patient characteristics, location onset and year, 2012-2022

## Sheet: eTable 5
eTable 5. National estimated rates of cases tested for resistance and antimicrobial-resistant cases per 10,000 hospitalizations with 95% confidence intervals (CI) and percent resistance, stratified by specimen body site (sterile/non-sterile), location onset and year, 2012-2022.
	Hospital-onset											Community-onset
	2012	2013	2014	2015	2016	2017	2018	2019	2020	2021	2022	2012	2013	2014	2015	2016	2017	2018	2019	2020	2021	2022
	Sterile body site
MRSA
Resistant cases	3.286	3.3465	2.9206	2.8227	2.4439	2.5206	2.5114	2.761	3.4442	3.8969	3.2867	18.467	18.212	16.915	17.901	16.398	17.483	18.695	19.396	21.319	18.847	17.966
95% confidence interval	2.9 - 3.7	3 - 3.7	2.6 - 3.2	2.5 - 3.1	2.2 - 2.7	2.2 - 2.8	2.2 - 2.8	2.5 - 3.1	3 - 3.9	3.5 - 4.3	2.8 - 3.7	17.2 - 19.8	17.0 - 19.5	15.6 - 18.2	16.5 - 19.3	15.0 - 17.8	16.2 - 18.7	17.4 - 20.0	18.2 - 20.6	19.8 - 22.8	17.5 - 20.2	16.2 - 19.7
Cases tested for resistance	6.4547	6.3542	5.9179	5.9379	5.3486	5.2797	5.3045	5.8886	7.5535	8.7545	7.1957	41.054	40.146	38.055	40.529	38.524	40.661	42.203	43.576	48.828	46.129	42.855
95% confidence interval	5.8 - 7.1	5.8 - 6.9	5.4 - 6.5	5.3 - 6.6	4.8 - 5.9	4.7 - 5.8	4.8 - 5.8	5.4 - 6.4	6.9 - 8.3	8 - 9.5	6.4 - 8.0	38.4 - 43.7	37.6 - 42.7	35.3 - 40.8	37.6 - 43.5	35.5 - 41.5	37.9 - 43.4	39.4 - 45.0	41.1 - 46.0	46.1 - 51.6	43.4 - 48.9	38.4 - 47.3
Percent resistant	0.509086	0.52666	0.49352	0.47537	0.456923	0.477413	0.473447	0.468872	0.455974	0.445131	0.456759	0.449822	0.453644	0.444488	0.441684	0.425657	0.42997	0.442978	0.445107	0.436614	0.408572	0.419228
95% confidence interval	47.4% - 54.4%	50.0% - 55.3%	46.5% - 52.2%	44.9% - 50.2%	42.5% - 48.9%	45.4% - 50.0%	44.4% - 50.3%	44.2% - 49.5%	42.6% - 48.6%	41.8% - 47.3%	42.2% - 49.1%	42.8% - 47.1%	43.7% - 47.0%	42.8% - 46.1%	42.5% - 45.8%	40.8% - 44.3%	41.5% - 44.5%	42.6% - 46.0%	43.0% - 46.0%	41.9% - 45.4%	39.3% - 42.4%	39.7% - 44.2%
VRE
Resistant cases	2.4327	1.9907	1.8571	1.6409	1.3008	1.2311	1.137	1.2476	1.4914	1.7299	1.6952	2.312	2.22	2.194	1.941	1.826	1.839	1.834	1.819	2.044	2.082	2.125
95% confidence interval	2 - 2.9	1.7 - 2.3	1.5 - 2.2	1.3 - 1.9	1 - 1.6	1 - 1.4	0.9 - 1.3	1 - 1.5	1.2 - 1.7	1.4 - 2	1.3 - 2.1	1.9 - 2.7	1.9 - 2.5	1.8 - 2.5	1.6 - 2.3	1.5 - 2.2	1.6 - 2.1	1.6 - 2.1	1.5 - 2.1	1.7 - 2.4	1.8 - 2.4	1.7 - 2.5
Cases tested for resistance	6.722	5.6751	5.638	5.1517	4.4808	4.1404	3.9228	4.1665	5.6976	5.9445	5.2663	14.072	14.137	12.673	12.945	12.96	12.624	12.585	13.567	14.934	15.645	14.724
95% confidence interval	5.9 - 7.5	5 - 6.3	4.9 - 6.4	4.6 - 5.7	3.9 - 5.1	3.6 - 4.7	3.4 - 4.4	3.7 - 4.7	5.1 - 6.3	5.3 - 6.6	4.4 - 6.1	12.8 - 15.4	13.0 - 15.2	11.5 - 13.8	11.8 - 14.1	11.9 - 14.0	11.6 - 13.7	11.6 - 13.5	12.6 - 14.5	14.0 - 15.8	14.6 - 16.7	13.4 - 16.1
Percent resistant	0.361901	0.350778	0.32939	0.318516	0.290305	0.297338	0.289844	0.299436	0.261759	0.291008	0.321896	0.164298	0.157035	0.173124	0.149942	0.140895	0.145675	0.145729	0.134075	0.136869	0.133078	0.144322
95% confidence interval	32.4% - 40.0%	31.8% - 38.4%	29.6% - 36.3%	28.1% - 35.6%	25.4% - 32.6%	26.6% - 32.9%	25.9% - 32.1%	26.7% - 33.2%	23.2% - 29.1%	26.0% - 32.2%	28.3% - 36.0%	14.7% - 18.2%	13.8% - 17.6%	15.1% - 19.5%	12.9% - 17.1%	11.8% - 16.3%	12.8% - 16.3%	13.0% - 16.2%	11.7% - 15.1%	11.8% - 15.5%	11.9% - 14.7%	12.4% - 16.5%
CRE
Resistant cases	0.2926	0.2316	0.2591	0.2365	0.218	0.2059	0.1661	0.1768	0.2571	0.3165	0.2362	0.315	0.298	0.46	0.428	0.358	0.338	0.273	0.302	0.383	0.351	0.32
95% confidence interval	0.2 - 0.4	0.2 - 0.3	0.2 - 0.3	0.2 - 0.3	0.2 - 0.3	0.2 - 0.3	0.1 - 0.2	0.1 - 0.2	0.2 - 0.3	0.2 - 0.4	0.2 - 0.3	0.2 - 0.4	0.2 - 0.4	0.3 - 0.6	0.3 - 0.5	0.3 - 0.4	0.3 - 0.4	0.2 - 0.3	0.2 - 0.4	0.3 - 0.5	0.2 - 0.5	0.2 - 0.4
Cases tested for resistance	7.9275	7.5544	7.2311	7.2042	6.7005	6.4888	5.8398	6.3088	7.479	8.1725	7.959	59.087	60.257	57.102	60.345	63.413	65.232	63.037	69.354	74.376	73.778	68.983
95% confidence interval	7 - 8.9	6.7 - 8.4	6.4 - 8.1	6.4 - 8	6 - 7.4	5.8 - 7.2	5.2 - 6.4	5.7 - 6.9	6.7 - 8.2	7.4 - 9	6.9 - 9	55.0 - 63.2	55.8 - 64.8	51.5 - 62.7	55.1 - 65.5	57.9 - 68.9	60.7 - 69.7	59.5 - 66.5	65.3 - 73.4	69.7 - 79.1	69.3 - 78.2	61.5 - 76.4
Percent resistant	0.0369095	0.0306576	0.0358313	0.0328281	0.0325349	0.0317316	0.0284428	0.0280243	0.0343763	0.0387274	0.0296771	0.00533112	0.00494548	0.00805576	0.00709255	0.00564553	0.00518151	0.00433079	0.00435447	0.00514951	0.00475752	0.00463882
95% confidence interval	2.4% - 4.9%	2.2% - 4.0%	2.6% - 4.6%	2.3% - 4.3%	2.5% - 4.1%	2.4% - 4.0%	2.1% - 3.5%	2.1% - 3.5%	2.5% - 4.4%	2.9% - 4.9%	2.1% - 3.8%	0.4% - 0.7%	0.4% - 0.6%	0.5% - 1.1%	0.5% - 0.9%	0.4% - 0.7%	0.4% - 0.6%	0.3% - 0.5%	0.3% - 0.6%	0.4% - 0.6%	0.3% - 0.6%	0.3% - 0.6%
ESCR-EK
Resistant cases	1.1478	0.92	1.0309	1.1093	1.0863	1.0711	1.0545	1.1472	1.4589	1.5497	1.5281	3.868	4.542	4.992	6.172	7.06	7.266	7.312	8.326	9.169	8.893	8.684
95% confidence interval	0.9 - 1.4	0.7 - 1.1	0.8 - 1.2	0.9 - 1.3	0.9 - 1.3	0.9 - 1.3	0.9 - 1.2	1 - 1.3	1.2 - 1.7	1.3 - 1.8	1.2 - 1.8	3.3 - 4.4	4.1 - 5	4.3 - 5.7	5.2 - 7.2	5.8 - 8.3	6.3 - 8.3	6.5 - 8.2	7.5 - 9.1	8.3 - 10.1	8.0 - 9.8	7.4 - 10.0
Cases tested for resistance	6.5419	6.2635	6.0659	6.1293	5.6663	5.3526	4.9416	5.2035	6.1118	6.6946	6.2456	54.273	55.652	52.167	54.985	58.536	60.166	59.284	65.018	69.928	69.228	63.287
95% confidence interval	5.8 - 7.3	5.6 - 6.9	5.3 - 6.8	5.4 - 6.8	5 - 6.3	4.7 - 6	4.4 - 5.5	4.7 - 5.7	5.5 - 6.7	6 - 7.3	5.4 - 7.1	50.4 - 58.2	51.7 - 59.7	47.2 - 57.2	50.3 - 59.7	53.6 - 63.5	55.8 - 64.5	55.7 - 62.9	60.9 - 69.1	65.6 - 74.3	64.9 - 73.6	56.2 - 70.3
Percent resistant	0.175454	0.146883	0.16995	0.180983	0.191712	0.200108	0.213392	0.220467	0.238702	0.231485	0.244668	0.0712693	0.0816143	0.0956927	0.112249	0.12061	0.120766	0.123339	0.128057	0.131121	0.12846	0.137216
95% confidence interval	14.4% - 20.7%	12.4% - 16.9%	14.5% - 19.5%	15.9% - 20.3%	16.4% - 21.9%	17.1% - 22.9%	19.2% - 23.5%	19.3% - 24.8%	21.1% - 26.6%	20.4% - 25.9%	21.5% - 27.4%	6.3% - 8.0%	7.3% - 9.0%	8.5% - 10.7%	9.7% - 12.8%	10.2% - 14.0%	10.7% - 13.5%	11.3% - 13.4%	11.8% - 13.8%	12.1% - 14.1%	11.8% - 13.8%	12.2% - 15.3%
CRAsp
Resistant cases	0.2148	0.1687	0.1834	0.1756	0.1459	0.1398	0.1193	0.1085	0.2672	0.2542	0.2331	0.373	0.295	0.351	0.301	0.335	0.238	0.228	0.182	0.229	0.255	0.228
95% confidence interval	0.1 - 0.3	0.1 - 0.2	0.1 - 0.2	0.1 - 0.3	0.1 - 0.2	0.1 - 0.2	0.1 - 0.2	0 - 0.2	0.1 - 0.5	0.2 - 0.4	0.1 - 0.3	0.2 - 0.5	0.2 - 0.4	0.2 - 0.5	0.2 - 0.4	0.2 - 0.5	0.2 - 0.3	0.2 - 0.3	0.1 - 0.2	0.2 - 0.3	0.1 - 0.4	0.1 - 0.3
Cases tested for resistance	0.4666	0.4032	0.4465	0.3791	0.3526	0.3413	0.2755	0.26	0.4794	0.5523	0.4578	1.433	1.351	1.417	1.419	1.563	1.474	1.335	1.394	1.463	1.64	1.617
95% confidence interval	0.3 - 0.6	0.3 - 0.5	0.3 - 0.6	0.3 - 0.5	0.3 - 0.4	0.2 - 0.4	0.2 - 0.4	0.2 - 0.3	0.2 - 0.7	0.4 - 0.7	0.3 - 0.6	1.1 - 1.8	1.1 - 1.6	1.1 - 1.7	1.1 - 1.7	1.3 - 1.9	1.2 - 1.7	1.1 - 1.5	1.2 - 1.6	1.3 - 1.7	1.4 - 1.9	1.3 - 1.9
Percent resistant	0.460351	0.418403	0.41075	0.463202	0.413783	0.40961	0.433031	0.417308	0.557363	0.460257	0.509174	0.260293	0.218357	0.247706	0.212121	0.214331	0.161465	0.170787	0.13056	0.156528	0.155488	0.141002
95% confidence interval	35.3% - 56.8%	31.0% - 52.7%	30.2% - 51.9%	34.3% - 58.3%	32.2% - 50.6%	30.3% - 51.6%	34.0% - 52.6%	22.6% - 60.8%	37.3% - 74.1%	36.2% - 55.9%	41.1% - 60.8%	18.6% - 33.4%	15.5% - 28.2%	17.4% - 32.1%	13.9% - 28.5%	15.9% - 27.0%	11.4% - 20.8%	12.3% - 21.9%	9.1% - 17.0%	11.1% - 20.2%	9.3% - 21.7%	9.4% - 18.8%
MDR P. aeruginosa
Resistant cases	0.4961	0.3393	0.3078	0.2498	0.2253	0.2516	0.2237	0.1722	0.2808	0.3018	0.1976	0.652	0.533	0.439	0.447	0.373	0.396	0.394	0.373	0.41	0.397	0.341
95% confidence interval	0.3 - 0.6	0.3 - 0.4	0.2 - 0.4	0.2 - 0.3	0.2 - 0.3	0.2 - 0.3	0.2 - 0.3	0.1 - 0.2	0.2 - 0.4	0.2 - 0.4	0.1 - 0.3	0.5 - 0.8	0.4 - 0.6	0.3 - 0.5	0.4 - 0.5	0.3 - 0.5	0.3 - 0.5	0.3 - 0.5	0.3 - 0.5	0.3 - 0.5	0.3 - 0.5	0.3 - 0.4
Cases tested for resistance	2.4582	2.0933	1.9311	1.8698	1.8129	1.7962	1.7013	1.7897	2.527	2.6997	2.1787	7.2	6.766	6.206	6.502	6.988	7.399	6.874	7.479	7.815	8.089	7.029
95% confidence interval	2.1 - 2.9	1.8 - 2.4	1.6 - 2.2	1.6 - 2.2	1.5 - 2.1	1.5 - 2.1	1.5 - 1.9	1.6 - 2	2.2 - 2.8	2.3 - 3.1	1.8 - 2.5	6.6 - 7.8	6.2 - 7.3	5.7 - 6.8	5.8 - 7.2	6.4 - 7.6	6.8 - 8.0	6.4 - 7.3	7.0 - 8.0	7.2 - 8.4	7.5 - 8.7	6.3 - 7.7
Percent resistant	0.201814	0.162089	0.159391	0.133597	0.124276	0.140073	0.131488	0.0962172	0.11112	0.11179	0.0906963	0.0905556	0.0787762	0.070738	0.0687481	0.0533772	0.0535207	0.0573174	0.049873	0.0524632	0.049079	0.0485133
95% confidence interval	16.0% - 24.4%	13.1% - 19.3%	12.1% - 19.8%	10.6% - 16.2%	9.4% - 15.5%	11.3% - 16.7%	10.4% - 15.9%	7.5% - 11.8%	8.8% - 13.4%	8.8% - 13.5%	7.1% - 11.0%	6.9% - 11.2%	6.5% - 9.3%	5.8% - 8.3%	5.6% - 8.1%	4.2% - 6.5%	4.4% - 6.4%	4.6% - 6.9%	3.8% - 6.1%	3.6% - 6.9%	3.4% - 6.4%	3.5% - 6.2%
Non-sterile body site
MRSA
Resistant cases	17.863	17.0639	16.1701	14.7851	12.4545	12.1724	12.0462	12.2256	13.8093	13.8909	11.9462	78.372	75.626	71.744	68.964	62.022	60.361	57.6	59.956	54.535	49.218	46.181
95% confidence interval	15.9 - 19.8	15.5 - 18.6	14.2 - 18.1	13.3 - 16.3	11.4 - 13.5	11.2 - 13.1	11.1 - 13.0	11.2 - 13.2	12.7 - 14.9	12.8 - 14.9	10.7 - 13.1	73.1 - 83.7	70.3 - 80.9	66.0 - 77.5	63.1 - 74.8	56.8 - 67.3	56.0 - 64.7	53.7 - 61.5	56.5 - 63.4	50.9 - 58.2	45.8 - 52.6	41.6 - 50.7
Cases tested for resistance	31.1797	30.0732	28.5226	26.4834	23.2138	22.9428	22.2598	23.2052	26.3767	28.5135	23.0958	148.633	144.351	141.071	137.049	125.776	123.512	115.048	119.42	111.222	102.858	95.638
95% confidence interval	28.3 - 34.0	27.4 - 32.8	25.6 - 31.5	24.0 - 29.0	21.2 - 25.2	21.1 - 24.8	20.6 - 24.0	21.4 - 25.0	24.5 - 28.2	26.6 - 30.4	21.0 - 25.2	138.7 - 158.5	134.0 - 154.7	129.3 - 152.8	125.1 - 149.0	114.9 - 136.7	114.7 - 132.3	107.9 - 122.2	112.2 - 126.7	104.4 - 118.1	96.5 - 109.2	87.4 - 103.9
Percent resistant	0.572905	0.567412	0.566922	0.558278	0.536513	0.530554	0.541164	0.526847	0.523542	0.487169	0.517246	0.527285	0.523904	0.508567	0.503207	0.493115	0.488706	0.500661	0.50206	0.490326	0.478504	0.482873
95% confidence interval	54.6% - 59.9%	54.5% - 59.0%	54.8% - 58.6%	54.0% - 57.7%	51.8% - 55.5%	50.9% - 55.2%	52.0% - 56.2%	50.6% - 54.8%	50.3% - 54.4%	46.6% - 50.9%	49.0% - 54.4%	51.0% - 54.5%	50.9% - 53.9%	49.3% - 52.5%	48.9% - 51.7%	47.9% - 50.7%	47.7% - 50.0%	48.9% - 51.2%	48.8% - 51.6%	47.8% - 50.3%	46.6% - 49.1%	46.5% - 50.1%
VRE
Resistant cases	9.979	8.4265	7.4638	6.7716	5.4915	5.3874	5.0247	5.2882	5.9831	6.772	7.1707	16.444	15.68	12.751	11.406	9.986	9.766	10.192	9.978	10.799	10.296	10.276
95% confidence interval	7.9 - 12.1	7.2 - 9.7	6.3 - 8.7	5.8 - 7.8	4.8 - 6.2	4.6 - 6.1	4.3 - 5.7	4.6 - 5.9	5.2 - 6.8	5.9 - 7.7	5.9 - 8.5	13.6 - 19.3	12.7 - 18.7	11.2 - 14.3	10.2 - 12.6	8.8 - 11.2	8.7 - 10.8	9 - 11.4	8.9 - 11.1	9.6 - 12	9.1 - 11.5	8.8 - 11.8
Cases tested for resistance	35.3121	31.8321	28.0945	26.6541	23.3595	22.9266	21.704	21.7116	26.2046	27.6778	26.489	98.644	95.986	86.88	83.64	80.479	78.041	73.817	75.121	78.106	76.671	73.035
95% confidence interval	31.0 - 39.6	28.5 - 35.2	24.9 - 31.3	23.7 - 29.6	20.9 - 25.8	20.7 - 25.2	19.6 - 23.8	19.8 - 23.7	23.3 - 29.1	24.8 - 30.5	23.5 - 29.5	91 - 106.3	88.6 - 103.4	79.7 - 94.1	77.0 - 90.3	73.5 - 87.4	72.3 - 83.8	67.9 - 79.7	69.6 - 80.6	72.5 - 83.7	71.2 - 82.1	65.9 - 80.1
Percent resistant	0.322015	0.295579	0.300301	0.285584	0.262436	0.260339	0.255985	0.267693	0.256357	0.272806	0.305487	0.180662	0.176967	0.160066	0.14807	0.135847	0.135141	0.150088	0.14335	0.148909	0.144544	0.155869
95% confidence interval	24.9% - 31.7%	24.2% - 28.8%	24.3% - 28.8%	23.3% - 27.5%	21.6% - 25.4%	21.2% - 25.8%	20.7% - 25.6%	22.2% - 26.5%	20.8% - 24.9%	22.3% - 26.6%	23.5% - 30.7%	14.4% - 18.9%	13.7% - 19.0%	13.2% - 16.1%	12.4% - 14.9%	11.2% - 13.6%	11.4% - 13.7%	12.4% - 15.2%	11.9% - 14.6%	12.6% - 15.1%	12.2% - 14.6%	12.6% - 15.5%
CRE
Resistant cases	1.1772	1.2177	1.2222	1.2267	1.1185	0.9849	0.8859	0.9424	1.2503	1.5007	1.2327	2.512	2.562	2.892	2.972	2.569	2.483	2.066	2.332	2.357	2.058	2.431
95% confidence interval	0.8 - 1.5	1 - 1.4	1 - 1.5	0.9 - 1.5	0.9 - 1.3	0.8 - 1.1	0.7 - 1	0.8 - 1.1	1.0 - 1.5	1.2 - 1.8	1.0 - 1.5	1.8 - 3.2	2.0 - 3.1	2.1 - 3.7	2.4 - 3.6	2.1 - 3.0	2.1 - 2.9	1.8 - 2.4	1.9 - 2.7	2.0 - 2.7	1.7 - 2.4	1.9 - 3.0
Cases tested for resistance	67.8429	61.5	61.6027	57.4147	55.1054	53.6937	49.5778	51.9083	61.2427	64.4687	58.0053	362.41	363.642	347.125	348.789	343.184	344.802	334.79	351.986	355.15	348.412	333.147
95% confidence interval	61.1 - 74.5	55.9 - 67.1	52.8 - 70.4	50.6 - 64.3	48.4 - 61.8	48.6 - 58.8	44.3 - 54.8	46 - 57.8	52.0 - 70.5	57.2 - 71.7	47.8 - 68.2	341.4 - 383.5	342.1 - 385.2	322.2 - 372	325.3 - 372.3	321.4 - 365	325.9 - 363.7	315.7 - 353.9	331.6 - 372.3	335.5 - 374.8	329.2 - 367.6	305.1 - 361.2
Percent resistant	0.0173519	0.0198	0.01984	0.0213656	0.0202975	0.0183429	0.0178689	0.0181551	0.0204155	0.023278	0.0212515	0.00693138	0.00704539	0.00833129	0.00852091	0.00748578	0.00720123	0.00617103	0.00662526	0.00663663	0.0059068	0.00729708
95% confidence interval	1.3% - 2.2%	1.6% - 2.3%	1.6% - 2.4%	1.7% - 2.6%	1.7% - 2.4%	1.6% - 2.1%	1.5% - 2.1%	1.5% - 2.1%	1.7% - 2.4%	1.9% - 2.7%	1.6% - 2.6%	0.5% - 0.9%	0.6% - 0.9%	0.6% - 1.1%	0.7% - 1.0%	0.6% - 0.9%	0.6% - 0.8%	0.5% - 0.7%	0.6% - 0.8%	0.6% - 0.8%	0.5% - 0.7%	0.6% - 0.9%
ESCR-EK
Resistant cases	7.0088	6.8526	7.2657	7.6073	7.4476	7.3493	7.4651	7.9038	10.4033	10.5953	9.7591	28.944	31.679	33.481	38.552	38.768	40.102	40.17	44.873	46.963	44.098	43.344
95% confidence interval	6.0 - 8.0	6.1 - 7.6	6.3 - 8.3	6.6 - 8.6	6.4 - 8.5	6.4 - 8.3	6.5 - 8.5	6.8 - 9	8.8 - 12.0	9.2 - 11.9	7.9 - 11.6	25.8 - 32.1	28.7 - 34.7	29.9 - 37.0	34.1 - 43.0	34.1 - 43.4	36.1 - 44.1	36.5 - 43.9	40.9 - 48.9	43.1 - 50.9	40.6 - 47.6	37.6 - 49.1
Cases tested for resistance	57.5561	52.8066	53.0461	49.5174	47.8842	45.8699	43.073	44.583	52.1892	54.6023	49.5002	330.687	336.126	323.005	322.822	319.528	315.572	308.336	323.084	325.731	320.461	302.983
95% confidence interval	51.7 - 63.5	48.0 - 57.6	45.7 - 60.4	43.8 - 55.2	42.4 - 53.4	41.6 - 50.1	38.6 - 47.5	39.4 - 49.7	44.0 - 60.4	48.3 - 60.9	40.5 - 58.5	311.2 - 350.2	316.3 - 355.9	299.7 - 346.3	301.5 - 344.2	299.3 - 339.7	298.9 - 332.3	291.5 - 325.2	304.9 - 341.3	308.5 - 343.0	303.3 - 337.7	277.4 - 328.6
Percent resistant	0.121773	0.129768	0.13697	0.153629	0.155534	0.160221	0.173313	0.177283	0.199338	0.194045	0.197153	0.0875269	0.0942474	0.103655	0.119422	0.121329	0.127077	0.13028	0.13889	0.144177	0.137608	0.143058
95% confidence interval	10.7% - 13.6%	11.7% - 14.2%	12.1% - 15.3%	13.7% - 17.0%	13.8% - 17.3%	14.7% - 17.4%	15.9% - 18.8%	16.1% - 19.3%	18.4% - 21.5%	18.0% - 20.8%	17.7% - 21.7%	8.0% - 9.6%	8.7% - 10.2%	9.5% - 11.2%	10.9% - 13.0%	10.9% - 13.3%	11.7% - 13.7%	12.1% - 13.9%	13.0% - 14.8%	13.5% - 15.4%	12.9% - 14.7%	13.0% - 15.6%
CRAsp
Resistant cases	1.2095	1.007	0.965	1.1026	0.8893	0.7436	0.7942	0.9311	1.2273	1.4454	1.3639	1.96	1.745	1.844	1.677	1.571	1.628	1.544	1.66	1.588	1.622	1.677
95% confidence interval	0.9 - 1.5	0.7 - 1.3	0.7 - 1.2	0.8 - 1.4	0.7 - 1.1	0.5 - 1	0.6 - 1	0.6 - 1.2	0.6 - 1.9	1.1 - 1.8	1.0 - 1.8	1.3 - 2.6	1.3 - 2.2	1.4 - 2.3	1.2 - 2.1	1.1 - 2.0	1.2 - 2.0	1.2 - 1.9	1.3 - 2.0	1.2 - 2.0	1.2 - 2.0	1.3 - 2.1
Cases tested for resistance	2.6	2.3393	2.176	2.4094	2.017	1.9055	1.7663	2.1938	2.3725	3.0678	2.5115	5.808	5.787	5.848	5.561	5.374	5.34	4.97	5.031	4.84	4.601	4.455
95% confidence interval	2.1 - 3.1	1.9 - 2.8	1.7 - 2.6	1.9 - 2.9	1.7 - 2.4	1.5 - 2.3	1.4 - 2.1	1.8 - 2.6	1.7 - 3.1	2.6 - 3.5	2.0 - 3.0	4.7 - 6.9	4.7 - 6.9	4.6 - 7.1	4.5 - 6.6	4.3 - 6.4	4.6 - 6.1	4.4 - 5.6	4.4 - 5.7	4.1 - 5.6	3.9 - 5.3	3.8 - 5.1
Percent resistant	0.465192	0.430471	0.443474	0.457624	0.440902	0.390239	0.44964	0.424423	0.517302	0.471152	0.543062	0.337466	0.301538	0.315321	0.301564	0.292333	0.304869	0.310664	0.329954	0.328099	0.352532	0.376431
95% confidence interval	39.1% - 54.0%	35.1% - 51.0%	35.7% - 53.0%	38.2% - 53.3%	36.1% - 52.1%	31.9% - 46.1%	38.0% - 51.9%	33.5% - 51.4%	38.7% - 64.8%	40.9% - 53.4%	47.5% - 61.2%	27.1% - 40.4%	23.7% - 36.6%	25.5% - 37.6%	24.3% - 36.0%	22.3% - 36.2%	24.8% - 36.2%	26.3% - 35.8%	27.3% - 38.7%	26.1% - 39.5%	29.2% - 41.4%	32.3% - 43.0%
MDR P. aeruginosa
Resistant cases	4.4007	4.4126	3.7845	3.3966	2.6988	2.8249	3.0748	2.9584	3.6488	4.085	3.7325	8.926	8.762	7.701	7.633	6.487	6.506	6.304	6.419	6.103	6.032	5.941
95% confidence interval	3.6 - 5.2	3.7 - 5.1	3.1 - 4.4	3.0 - 3.8	2.3 - 3.1	2.5 - 3.2	2.5 - 3.7	2.3 - 3.6	3.1 - 4.2	3.5 - 4.7	2.8 - 4.6	7.8 - 10.1	7.8 - 9.7	6.8 - 8.6	6.8 - 8.5	5.8 - 7.2	5.8 - 7.2	5.5 - 7.1	5.7 - 7.2	5.5 - 6.7	5.3 - 6.7	5.1 - 6.8
Cases tested for resistance	24.1463	22.5618	20.6795	19.8868	17.6932	18.4185	18.4469	19.3694	23.6317	25.6431	23.4578	66.928	64.815	61.259	62.121	59.318	61.439	61.043	63.247	63.366	60.858	61.58
95% confidence interval	21.3 - 27.0	20.2 - 25.0	18.2 - 23.2	17.8 - 22.0	16.1 - 19.3	16.8 - 20.0	16.6 - 20.3	17.4 - 21.3	21.3 - 26.0	23.4 - 27.9	20.6 - 26.3	62.2 - 71.6	60.3 - 69.3	56.8 - 65.7	57.6 - 66.7	55.1 - 63.5	57.8 - 65.1	57.2 - 64.9	59.7 - 66.8	59.6 - 67.1	57.1 - 64.6	56.2 - 67
Percent resistant	0.182252	0.195578	0.183007	0.170797	0.152533	0.153373	0.166684	0.152736	0.154403	0.159302	0.159116	0.133367	0.135185	0.125712	0.122873	0.10936	0.105894	0.103271	0.101491	0.0963135	0.099116	0.0964761
95% confidence interval	16.1% - 20.4%	17.6% - 21.5%	16.6% - 20.1%	15.5% - 18.6%	13.8% - 16.8%	14.1% - 16.6%	14.6% - 18.8%	13.1% - 17.5%	13.8% - 17.1%	14.4% - 17.5%	13.3% - 18.5%	12.0% - 14.7%	12.4% - 14.6%	11.4% - 13.7%	11.1% - 13.5%	10.0% - 11.9%	9.8% - 11.4%	9.5% - 11.2%	9.2% - 11.1%	8.9% - 10.4%	9.1% - 10.7%	8.5% - 10.7%

## Sheet: eTable 6
eTable 6. National estimated rates of antimicrobial-resistant cases per 10,000 hospitalizations with 95% confidence intervals (CI) and percent of total pathogen rate stratified by specimen body sites (blood/urine/respiratory), pathogen, location onset and year, 2012-2022
	Hospital-onset											Community-onset
	2012	2013	2014	2015	2016	2017	2018	2019	2020	2021	2022	2012	2013	2014	2015	2016	2017	2018	2019	2020	2021	2022
MRSA
Blood specimens	2.0804	1.9454	1.7798	1.70898	1.44836	1.38569	1.39157	1.58356	2.39234	2.81777	2.30942	13.9506	13.5033	12.4681	13.0503	12.0242	13.0354	14.1497	14.7869	17.1934	15.369	15.0492
95% confidence interval	1.8 - 2.3	1.7 - 2.2	1.5 - 2	1.5 - 2.0	1.3 - 1.6	1.2 - 1.6	1.2 - 1.6	1.4 - 1.8	2.1 - 2.7	2.4 - 3.2	2.0 - 2.7	12.8 - 15.2	12.5 - 14.5	11.4 - 13.6	11.9 - 14.2	10.9 - 13.2	12.0 - 14.1	13.1 - 15.2	13.8 - 15.7	16.0 - 18.4	14.2 - 16.5	13.5 - 16.6
% of total	0.0983687	0.0953142	0.0932286	0.0970581	0.0972158	0.0943095	0.0955906	0.105665	0.138658	0.15841	0.151607	0.14406	0.1439	0.14063	0.150237	0.153331	0.167455	0.185461	0.186346	0.226664	0.225798	0.234606
Urine specimens	1.2197	1.402	1.03904	0.92202	0.81779	0.71005	0.57738	0.64416	0.64056	0.56587	0.68394	8.2283	8.0008	7.2822	7.088	6.4796	6.0882	5.7479	5.9475	5.6654	5.0517	4.7916
95% confidence interval	1.0 - 1.4	1.2 - 1.6	0.8 - 1.3	0.8 - 1.1	0.7 - 1.0	0.6 - 0.8	0.5 - 0.7	0.5 - 0.8	0.5 - 0.8	0.4 - 0.7	0.5 - 0.9	7.4 - 9.1	7.2 - 8.8	6.6 - 7.9	6.4 - 7.8	5.9 - 7.1	5.5 - 6.6	5.2 - 6.3	5.5 - 6.4	5.1 - 6.3	4.5 - 5.6	4.1 - 5.5
% of total	0.0576718	0.0686905	0.0544265	0.0523643	0.0548911	0.0483257	0.0396618	0.0429824	0.0371264	0.0318123	0.0448989	0.0849689	0.0852618	0.082137	0.0815982	0.0826268	0.0782102	0.075338	0.0749509	0.074688	0.0742184	0.0746976
Respiratory specimens	9.4296	8.8738	8.43133	7.37113	5.81621	5.50291	5.53187	5.43112	6.59717	6.99946	5.23124	15.7996	15.1698	14.1564	13.2293	11.0207	10.6008	10.3204	9.92	9.1553	6.9809	7.361
95% confidence interval	8.1 - 10.8	7.7 - 10.0	7.2 - 9.6	6.4 - 8.3	5.1 - 6.5	5.0 - 6.0	4.9 - 6.2	4.8 - 6.0	6.0 - 7.2	6.2 - 7.8	4.6 - 5.8	14.4 - 17.2	13.7 - 16.7	12.7 - 15.6	11.8 - 14.6	9.9 - 12.2	9.6 - 11.6	9.2 - 11.4	9.0 - 10.9	8.1 - 10.2	6.2 - 7.7	6.2 - 8.6
% of total	0.445865	0.434769	0.441646	0.418629	0.390392	0.374526	0.379999	0.362398	0.382367	0.393498	0.343417	0.163153	0.161659	0.159672	0.152298	0.140534	0.13618	0.13527	0.125013	0.120696	0.102562	0.114753
VRE
Blood specimens	1.3248	1.098	0.99806	0.9134	0.67937	0.66943	0.65382	0.71051	0.99846	1.21694	1.14807	1.3818	1.4339	1.4096	1.2529	1.1952	1.1643	1.3118	1.2644	1.5781	1.5843	1.6173
95% confidence interval	1.0 - 1.6	0.9 - 1.3	0.8 - 1.2	0.7 - 1.1	0.5 - 0.9	0.5 - 0.8	0.5 - 0.8	0.5 - 0.9	0.8 - 1.2	1.0 - 1.5	0.9 - 1.4	1.2 - 1.6	1.2 - 1.7	1.1 - 1.7	1.0 - 1.5	1.0 - 1.4	1.0 - 1.3	1.1 - 1.5	1.1 - 1.5	1.3 - 1.8	1.4 - 1.8	1.4 - 1.9
% of total	0.106738	0.105403	0.107078	0.108577	0.100021	0.101145	0.10611	0.10871	0.133582	0.143137	0.129493	0.0736709	0.080103	0.0943198	0.0938727	0.10119	0.100334	0.109079	0.10718	0.122882	0.127997	0.130408
Urine specimens	5.6454	4.764	4.20384	3.90692	2.99963	3.0299	2.88042	2.95419	3.51978	3.72547	3.99688	10.6752	9.8374	9.0836	8.3201	7.2289	7.0247	7.4582	7.2324	7.9749	7.426	7.1684
95% confidence interval	4.3 - 7	4.1 - 5.4	3.4 - 5	3.3 - 4.5	2.6 - 3.4	2.5 - 3.5	2.4 - 3.4	2.5 - 3.4	3.0 - 4.1	3.1 - 4.3	3.2 - 4.8	9.3 - 12	8.8 - 10.9	8.0 - 10.1	7.5 - 9.1	6.3 - 8.1	6.2 - 7.8	6.5 - 8.4	6.3 - 8.1	7.0 - 9.0	6.4 - 8.4	6.2 - 8.2
% of total	0.454845	0.457321	0.451012	0.464418	0.441622	0.457793	0.467472	0.452001	0.470905	0.438193	0.450815	0.56915	0.549554	0.607806	0.623378	0.612027	0.605358	0.620163	0.613071	0.620982	0.599955	0.578013
Respiratory specimens	0.4547	0.3966	0.36175	0.30699	0.30166	0.20473	0.24775	0.28356	0.22413	0.22578	0.25799	0.0764	0.1207	0.0826	0.0902	0.0732	0.0518	0.0593	0.0849	0.0918	0.043	0.0588
95% confidence interval	0.2 - 0.7	0.3 - 0.5	0.2 - 0.5	0.2 - 0.4	0.2 - 0.4	0.1 - 0.3	0.2 - 0.3	0.2 - 0.4	0.2 - 0.3	0.2 - 0.3	0.2 - 0.4	0.0 - 0.1	0.1 - 0.2	0.0 - 0.1	0.0 - 0.1	0.0 - 0.1	0.0 - 0.1	0.0 - 0.1	0.0 - 0.1	0.1 - 0.1	0.0 - 0.1	0.0 - 0.1
% of total	0.0366348	0.0380717	0.0388106	0.0364921	0.0444121	0.030933	0.0402081	0.0433857	0.029986	0.0265564	0.0290991	0.00407328	0.00674275	0.00552697	0.00675817	0.0061974	0.0044639	0.0049309	0.00719674	0.0071482	0.00347402	0.00474125
CRE
Blood specimens	0.1612	0.1471	0.13724	0.15586	0.12992	0.12984	0.10424	0.1156	0.16896	0.24227	0.1582	0.2346	0.2268	0.3389	0.3189	0.302	0.2909	0.2101	0.24	0.33	0.2634	0.2579
95% confidence interval	0.1 - 0.2	0.1 - 0.2	0.1 - 0.2	0.1 - 0.2	0.1 - 0.2	0.1 - 0.2	0.1 - 0.1	0.1 - 0.2	0.1 - 0.2	0.2 - 0.3	0.1 - 0.2	0.1 - 0.3	0.2 - 0.3	0.2 - 0.4	0.2 - 0.4	0.2 - 0.4	0.2 - 0.4	0.1 - 0.3	0.2 - 0.3	0.2 - 0.4	0.2 - 0.3	0.2 - 0.3
% of total	0.109675	0.101497	0.0926483	0.10652	0.0972091	0.109036	0.0990875	0.103288	0.112087	0.13332	0.1077	0.0829738	0.0793035	0.10111	0.0937996	0.103174	0.103112	0.0897902	0.0911162	0.120425	0.109345	0.0937716
Urine specimens	0.3662	0.4451	0.4512	0.43327	0.47552	0.33791	0.35099	0.37603	0.45008	0.50022	0.3788	1.7731	1.8902	2.0361	2.1235	1.8633	1.8296	1.5087	1.7251	1.7538	1.4452	1.812
95% confidence interval	0.3 - 0.5	0.3 - 0.5	0.3 - 0.6	0.3 - 0.6	0.4 - 0.6	0.2 - 0.4	0.3 - 0.4	0.3 - 0.5	0.3 - 0.6	0.4 - 0.6	0.3 - 0.5	1.3 - 2.3	1.5 - 2.3	1.5 - 2.6	1.7 - 2.6	1.6 - 2.2	1.5 - 2.1	1.3 - 1.8	1.4 - 2	1.4 - 2.1	1.2 - 1.7	1.4 - 2.2
% of total	0.24915	0.307114	0.304597	0.296111	0.355795	0.283767	0.333641	0.335981	0.29858	0.27527	0.25788	0.627113	0.660932	0.607465	0.624596	0.636569	0.648518	0.644771	0.654935	0.640003	0.599942	0.658837
Respiratory specimens	0.4546	0.4812	0.46354	0.42664	0.35608	0.36082	0.29573	0.27428	0.52568	0.58027	0.43985	0.4162	0.235	0.2871	0.3377	0.2596	0.2495	0.2204	0.2455	0.2033	0.1864	0.1814
95% confidence interval	0.3 - 0.6	0.4 - 0.6	0.3 - 0.6	0.3 - 0.5	0.3 - 0.4	0.3 - 0.4	0.2 - 0.4	0.2 - 0.3	0.4 - 0.6	0.5 - 0.7	0.3 - 0.6	0.2 - 0.6	0.2 - 0.3	0.2 - 0.4	0.2 - 0.4	0.2 - 0.3	0.2 - 0.3	0.2 - 0.3	0.2 - 0.3	0.1 - 0.3	0.1 - 0.3	0.1 - 0.2
% of total	0.309294	0.332022	0.312928	0.29158	0.266427	0.303006	0.281112	0.245068	0.348733	0.319321	0.299442	0.147202	0.0821707	0.0856555	0.0993294	0.0886885	0.0884375	0.0941921	0.0932043	0.074189	0.0773797	0.0659564
ESCR-EK
Blood specimens	0.6437	0.5874	0.64857	0.74822	0.67308	0.71651	0.74639	0.76438	1.07792	1.16426	1.13044	3.1781	3.8476	4.3194	5.3842	6.2976	6.6031	6.68	7.7713	8.5115	8.2178	8.1779
95% confidence interval	0.5 - 0.8	0.4 - 0.7	0.5 - 0.8	0.6 - 0.9	0.5 - 0.8	0.6 - 0.9	0.6 - 0.9	0.6 - 0.9	0.9 - 1.3	0.9 - 1.4	0.9 - 1.4	2.7 - 3.7	3.4 - 4.3	3.7 - 4.9	4.5 - 6.3	5.1 - 7.5	5.7 - 7.5	5.9 - 7.5	7.0 - 8.6	7.6 - 9.4	7.4 - 9.1	6.9 - 9.4
% of total	0.0789177	0.0755732	0.078173	0.0858385	0.0788713	0.0850922	0.0876086	0.0844525	0.0908702	0.0958633	0.100152	0.0968564	0.106227	0.11227	0.12039	0.137418	0.1394	0.140685	0.14608	0.151634	0.155079	0.157184
Urine specimens	3.931	3.8904	4.11262	4.42615	4.44796	4.35577	4.66607	4.67071	6.01448	6.03171	5.71609	24.4554	26.9013	28.1225	32.6046	33.2319	34.5213	34.7544	39.0413	40.4596	37.8902	37.9206
95% confidence interval	3.3 - 4.5	3.5 - 4.3	3.4 - 4.9	3.7 - 5.2	3.7 - 5.2	3.7 - 5.0	3.9 - 5.4	3.9 - 5.4	4.8 - 7.2	5.0 - 7.1	4.3 - 7.1	21.8 - 27.1	24.4 - 29.4	25.3 - 31.0	28.8 - 36.4	29.2 - 37.2	31.2 - 37.8	31.7 - 37.8	35.6 - 42.4	37.2 - 43.7	34.8 - 40.9	32.9 - 42.9
% of total	0.481941	0.500527	0.495699	0.507784	0.521211	0.517288	0.547687	0.516044	0.507029	0.496641	0.506422	0.745307	0.742705	0.730963	0.729034	0.725146	0.728788	0.731952	0.733876	0.720794	0.71503	0.728857
Respiratory specimens	1.7998	1.6668	1.80778	1.75724	1.46893	1.5243	1.37229	1.60357	2.34761	2.47808	2.01802	1.8273	1.6752	1.8476	2.0388	1.6717	1.6519	1.7234	1.6136	1.869	1.6804	1.3553
95% confidence interval	1.4 - 2.2	1.4 - 1.9	1.5 - 2.1	1.4 - 2.1	1.2 - 1.7	1.3 - 1.7	1.2 - 1.6	1.3 - 1.9	2.0 - 2.7	2.1 - 2.8	1.6 - 2.4	1.4 - 2.2	1.3 - 2.1	1.5 - 2.2	1.6 - 2.4	1.4 - 1.9	1.3 - 2.0	1.5 - 2.0	1.4 - 1.9	1.6 - 2.2	1.4 - 2.0	1.1 - 1.6
% of total	0.220656	0.214446	0.217894	0.201597	0.172129	0.181025	0.161074	0.17717	0.197907	0.204041	0.178788	0.0556891	0.0462498	0.048023	0.0455873	0.0364778	0.0348737	0.036296	0.0303315	0.0332965	0.031711	0.0260497
CRAsp
Blood specimens	0.1219	0.0957	0.11837	0.09147	0.06829	0.07408	0.06532	0.07183	0.19042	0.20802	0.13933	0.2083	0.1222	0.1941	0.1541	0.1442	0.1241	0.1537	0.1197	0.1701	0.1979	0.175
95% confidence interval	0.1 - 0.2	0.1 - 0.1	0.1 - 0.2	0 - 0.1	0 - 0.1	0 - 0.1	0 - 0.1	0 - 0.1	0 - 0.4	0.1 - 0.3	0.1 - 0.2	0.1 - 0.3	0.1 - 0.2	0.1 - 0.3	0.1 - 0.2	0.1 - 0.2	0.1 - 0.2	0.1 - 0.2	0.1 - 0.2	0.1 - 0.2	0.1 - 0.3	0.1 - 0.2
% of total	0.0855859	0.0813983	0.103074	0.0715616	0.0659679	0.0838578	0.0715052	0.0690939	0.127414	0.122394	0.0872448	0.0892957	0.0598902	0.0884202	0.0778912	0.0756479	0.0665095	0.0867577	0.0649943	0.0936468	0.105429	0.0918587
Urine specimens	0.1176	0.108	0.08356	0.0926	0.06452	0.06699	0.03395	0.0559	0.0913	0.08456	0.09637	0.3598	0.357	0.2577	0.2519	0.2742	0.2963	0.2706	0.2879	0.3176	0.314	0.3111
95% confidence interval	0.1 - 0.2	0.1 - 0.1	0 - 0.1	0.1 - 0.1	0.0 - 0.1	0.0 - 0.1	0.0 - 0.1	0.0 - 0.1	0.0 - 0.1	0.0 - 0.1	0.0 - 0.1	0.2 - 0.5	0.3 - 0.5	0.2 - 0.3	0.2 - 0.3	0.2 - 0.3	0.2 - 0.4	0.2 - 0.4	0.2 - 0.4	0.2 - 0.4	0.2 - 0.4	0.2 - 0.4
% of total	0.0825669	0.0918602	0.0727621	0.0724456	0.0623261	0.075832	0.0371648	0.0537707	0.0610907	0.0497529	0.0603444	0.154242	0.174966	0.117392	0.127325	0.143846	0.158797	0.152743	0.156323	0.174851	0.167279	0.163299
Respiratory specimens	0.7584	0.6203	0.61028	0.68612	0.4896	0.41436	0.52316	0.55914	0.82092	0.91382	0.83119	0.8129	0.5599	0.6585	0.6144	0.5813	0.5701	0.516	0.5853	0.4625	0.5725	0.5129
95% confidence interval	0.5 - 1	0.5 - 0.8	0.4 - 0.8	0.5 - 0.9	0.4 - 0.6	0.3 - 0.5	0.3 - 0.7	0.4 - 0.8	0.3 - 1.3	0.7 - 1.2	0.5 - 1.1	0.5 - 1.1	0.4 - 0.7	0.4 - 0.9	0.4 - 0.8	0.4 - 0.8	0.4 - 0.8	0.4 - 0.6	0.4 - 0.8	0.3 - 0.6	0.4 - 0.8	0.4 - 0.7
% of total	0.532472	0.527601	0.531418	0.536786	0.472952	0.469051	0.572698	0.537841	0.549294	0.537668	0.52047	0.34848	0.274407	0.299973	0.310554	0.304952	0.305536	0.291262	0.317804	0.254625	0.304992	0.269225
MDR P. aeruginosa
Blood specimens	0.2075	0.1257	0.1122	0.12025	0.10094	0.10605	0.10471	0.08797	0.17013	0.19285	0.12996	0.3761	0.2931	0.2377	0.2746	0.2072	0.2296	0.2579	0.2709	0.2683	0.2392	0.2445
95% confidence interval	0.1 - 0.3	0.1 - 0.2	0.1 - 0.2	0.1 - 0.2	0.1 - 0.1	0.1 - 0.1	0.1 - 0.1	0.1 - 0.1	0.1 - 0.2	0.1 - 0.3	0.1 - 0.2	0.2 - 0.5	0.2 - 0.4	0.2 - 0.3	0.2 - 0.3	0.1 - 0.3	0.2 - 0.3	0.2 - 0.3	0.2 - 0.4	0.2 - 0.4	0.1 - 0.3	0.2 - 0.3
% of total	0.0423746	0.0264526	0.0274173	0.0329777	0.03452	0.034471	0.0317447	0.0281	0.0432945	0.0439614	0.0335285	0.0392671	0.0315338	0.0292015	0.0339851	0.0302019	0.0332652	0.0385052	0.0398828	0.0411983	0.0372076	0.039303
Urine specimens	1.0518	0.9431	0.70535	0.74412	0.45933	0.57997	0.5446	0.53436	0.61232	0.61002	0.42364	3.7112	3.6517	3.0671	3.1623	2.6773	2.5661	2.5898	2.6073	2.4183	2.6494	2.6416
95% confidence interval	0.9 - 1.2	0.8 - 1.1	0.6 - 0.8	0.6 - 0.9	0.4 - 0.5	0.5 - 0.7	0.4 - 0.7	0.4 - 0.7	0.5 - 0.8	0.5 - 0.8	0.3 - 0.5	3.2 - 4.2	3.2 - 4.1	2.7 - 3.5	2.8 - 3.6	2.3 - 3.0	2.3 - 2.9	2.3 - 2.9	2.3 - 3.0	2.1 - 2.7	2.3 - 3.0	2.2 - 3.1
% of total	0.214793	0.198468	0.17236	0.20407	0.157084	0.188516	0.165105	0.170689	0.155822	0.139058	0.109295	0.387471	0.392876	0.376794	0.391374	0.390249	0.371785	0.386664	0.383855	0.371338	0.412114	0.424633
Respiratory specimens	2.6645	2.627	2.23279	1.98545	1.58744	1.73486	1.89805	1.80643	2.24822	2.59699	2.44014	3.6403	3.568	3.2702	3.1842	2.5368	2.4196	2.3936	2.5681	2.2854	1.9119	1.9035
95% confidence interval	2.1 - 3.2	2.1 - 3.1	1.8 - 2.7	1.7 - 2.3	1.3 - 1.8	1.5 - 2.0	1.4 - 2.4	1.4 - 2.3	1.8 - 2.7	2.2 - 3.0	1.7 - 3.2	3 - 4.3	3 - 4.1	2.7 - 3.8	2.6 - 3.7	2.2 - 2.9	2.1 - 2.8	2.0 - 2.8	2.2 - 3.0	1.9 - 2.6	1.6 - 2.2	1.5 - 2.3
% of total	0.544131	0.552831	0.545608	0.544496	0.542882	0.563907	0.575428	0.577024	0.572124	0.592001	0.629535	0.380069	0.383871	0.401744	0.394084	0.369769	0.35056	0.357371	0.378084	0.350931	0.297396	0.305985

## Sheet: eTable 7
eTable 7. National estimated rates of antimicrobial-resistant cases per 10,000 hospitalizations for carbapenem-resistant Enterobacterales (CRE), extended-spectrum cephalosporin-resistant Escherichia coli and Klebsiella spp. (excluding Klebsiella aerogenes) (ESCR-EK) suggestive of extended-spectrum beta-lactamase production, and vancomycin-resistant Enterococcus (VRE), stratified by species, locat…
	Hospital-onset											Community-onset
	2012	2013	2014	2015	2016	2017	2018	2019	2020	2021	2022	2012	2013	2014	2015	2016	2017	2018	2019	2020	2021	2022
VRE
E. faecium	8.7274	7.36349	6.76828	6.19286	4.90341	4.57574	4.34747	4.52882	5.48046	6.40525	6.63194	10.5944	9.6606	9.0991	8.2817	7.2392	6.7606	6.6095	6.623	7.6346	7.5421	7.6191
95% confidence interval	6.4 - 11.1	6 - 8.7	5.5 - 8.0	5.1 - 7.3	4.1 - 5.7	3.8 - 5.4	3.6 - 5.1	3.8 - 5.2	4.6 - 6.3	5.5 - 7.3	5.3 - 7.9	8.7 - 12.5	8.3 - 11.0	7.7 - 10.5	7.3 - 9.3	6.2 - 8.3	5.8 - 7.7	5.7 - 7.5	5.8 - 7.5	6.7 - 8.6	6.5 - 8.5	6.4 - 8.8
E. faecalis	1.0856	0.89054	0.88509	0.92901	0.61463	0.63421	0.66282	0.7178	0.86506	0.88016	1.01173	3.0472	2.9179	2.8502	2.5807	2.2614	2.1023	2.3277	2.1871	2.6093	2.5253	2.4901
95% confidence interval	0.8 - 1.4	0.7 - 1.1	0.6 - 1.1	0.7 - 1.1	0.5 - 0.8	0.5 - 0.8	0.5 - 0.8	0.6 - 0.9	0.7 - 1.1	0.7 - 1.1	0.7 - 1.3	2.4 - 3.7	2.3 - 3.5	2.2 - 3.5	2.1 - 3.1	1.8 - 2.8	1.7 - 2.5	1.9 - 2.7	1.8 - 2.6	2.0 - 3.2	2.0 – 3.0	1.9 - 3.1
CRE
E. coli	0.1278	0.10954	0.1454	0.14709	0.12103	0.15654	0.09482	0.1249	0.14442	0.18738	0.20693	0.377	0.3463	0.4987	0.4904	0.5083	0.5546	0.3981	0.5717	0.5664	0.5097	0.8732
95% confidence interval	0.1 - 0.2	0.1 - 0.2	0.1 - 0.2	0.1 - 0.2	0.1 - 0.2	0.1 - 0.2	0.1 - 0.1	0.1 - 0.2	0.1 - 0.2	0.1 - 0.2	0.1 - 0.3	0.3 - 0.5	0.3 - 0.4	0.3 - 0.7	0.4 - 0.6	0.4 - 0.6	0.4 - 0.7	0.3 - 0.5	0.4 - 0.8	0.4 - 0.7	0.4 - 0.7	0.6 - 1.2
K. pneumoniae	0.5902	0.53449	0.49888	0.35488	0.32632	0.27569	0.19182	0.15002	0.22254	0.28976	0.27072	1.6874	1.4354	1.4682	1.2717	0.857	0.806	0.5928	0.4102	0.4162	0.3897	0.5671
95% confidence interval	0.3 - 0.8	0.4 - 0.7	0.3 - 0.7	0.2 - 0.5	0.2 - 0.5	0.2 - 0.4	0.1 - 0.3	0.1 - 0.2	0.1 - 0.4	0.2 - 0.4	0.1 - 0.4	1.0 - 2.4	1.0 - 1.9	0.8 - 2.2	0.8 - 1.8	0.6 - 1.2	0.5 - 1.1	0.4 - 0.8	0.3 - 0.6	0.3 - 0.6	0.2 - 0.5	0.3 - 0.8
K. aerogenes	0.0476	0.0908	0.0848	0.05942	0.05222	0.0628	0.0665	0.07742	0.14739	0.22357	0.10333	0.0812	0.0633	0.1033	0.0803	0.0828	0.0831	0.0707	0.1161	0.18	0.1849	0.119
95% confidence interval	0.0 - 0.1	0.1 - 0.1	0.1 - 0.1	0.0 - 0.1	0.0 - 0.1	0.0 - 0.1	0.0 - 0.1	0.0 - 0.1	0.1 - 0.2	0.1 - 0.3	0.1 - 0.2	0.0 - 0.1	0.0 - 0.1	0.1 - 0.1	0.0 - 0.1	0.1 - 0.1	0.1 - 0.1	0.0 - 0.1	0.1 - 0.2	0.1 - 0.3	0.1 - 0.3	0.0 - 0.2
E. cloacae complex	0.4003	0.3287	0.30282	0.31354	0.41738	0.36679	0.34305	0.35871	0.43681	0.45935	0.43759	0.2247	0.319	0.283	0.4617	0.6626	0.5831	0.5395	0.6193	0.6325	0.6312	0.652
95% confidence interval	0.2 - 0.6	0.2 - 0.4	0.2 - 0.4	0.2 - 0.4	0.3 - 0.5	0.3 - 0.4	0.3 - 0.4	0.3 - 0.4	0.3 - 0.5	0.4 - 0.6	0.3 - 0.5	0.1 - 0.3	0.2 - 0.4	0.2 - 0.4	0.4 - 0.6	0.5 - 0.8	0.5 - 0.7	0.4 - 0.7	0.5 - 0.8	0.5 - 0.8	0.5 - 0.8	0.5 - 0.8
ESCR-EK
E. coli	5.1445	4.87372	5.20283	5.53971	5.53327	5.74242	5.78971	6.03878	7.70735	7.52144	7.02946	25.0326	27.9905	29.3217	34.7854	36.4489	37.6657	37.7267	42.3024	43.6137	40.2838	39.0936
95% confidence interval	4.3 – 6.0	4.3 - 5.4	4.5 - 5.9	4.8 - 6.3	4.7 - 6.3	4.9 - 6.5	5.0 - 6.5	5.3 - 6.8	6.6 - 8.8	6.6 - 8.4	5.8 - 8.3	22.1 - 27.9	25.3 - 30.7	26.0 - 32.6	30.3 - 39.3	31.6 - 41.3	33.6 - 41.8	34.1 - 41.4	38.5 - 46.1	39.8 - 47.4	37.0 - 43.6	33.7 - 44.5
K. pneumoniae	1.717	1.46213	1.45075	1.24403	1.22069	1.00568	0.96187	0.8951	1.47917	1.61981	1.26106	5.2227	5.0234	5.2676	4.4574	4.173	4.2378	4.1097	4.0359	4.7003	4.6933	4.7808
95% confidence interval	1.3 - 2.1	1.2 - 1.8	1.1 - 1.8	0.9 - 1.5	0.9 - 1.6	0.7 - 1.3	0.7 - 1.2	0.6 - 1.2	1.0 - 1.9	1.2 - 2.1	0.8 - 1.7	4.0 - 6.4	4.0 - 6.1	4.0 - 6.5	3.5 - 5.4	3.2 - 5.1	3.2 - 5.3	3.1 - 5.2	3.0 - 5.1	3.6 - 5.8	3.7 - 5.7	3.5 - 6.1

## Sheet: eTable 8
	eTable 8. National estimated rates of antimicrobial-resistant cases per 10,000 hospitalizations, stratified by facility characteristics, location onset and year, 2012-2022. Rates are calculated using only cases and hospitalizations within the facility characteristic.
	Hospital-onset											Community-onset
Facility characteristics	2012	2013	2014	2015	2016	2017	2018	2019	2020	2021	2022	2012	2013	2014	2015	2016	2017	2018	2019	2020	2021	2022
MRSA
Urban facilities	21.7332	21.719	20.3875	19.3662	16.8778	16.245	15.5169	16.4831	18.0894	18.2639	16.7446	94.167	92.388	88.238	86.632	78.256	77.0655	74.8945	74.7721	70.6426	62.9634	61.9928
Rural facilities	20.3174	18.548	17.0679	14.8418	11.7938	12.2476	13.0055	12.5734	15.9065	17.0222	12.8387	100.642	95.901	89.316	87.23	78.677	79.0707	78.5604	86.7374	84.2518	76.2683	67.5573
Teaching facilities	25.8129	25.0253	23.9194	21.5161	16.9494	16.476	15.5385	16.2947	18.5128	18.6184	17.2936	96.394	96.261	92.581	89.431	78.457	78.6563	74.7999	76.4099	71.3439	65.2602	62.5907
Non-teaching facilities	18.7227	18.1143	15.8608	14.8236	13.3649	13.3432	13.8304	13.9591	16.2377	17.143	13.5215	97.071	92.632	86.036	85.036	78.393	77.2293	77.4031	81.6628	79.4923	70.243	65.4387
Facilities with bedsize <300 beds	19.5838	17.8464	17.3166	15.8077	13.5002	12.6662	12.7712	13.1697	15.3997	15.9652	13.0405	100.337	94.482	89.859	89.283	80.428	79.7948	77.8219	82.3217	78.8423	70.46	65.728
Facilities with bedsize >= 300 beds	23.3557	24.1838	22.1906	20.6465	17.2883	18.1832	17.9043	18.4777	20.7218	21.357	19.5099	91.907	92.889	86.563	82.782	74.988	74.4846	73.4338	73.6456	70.2636	63.3759	61.0614
Facilities located in the Northeast U.S. Census Region	29.2116	24.8654	20.81	20.1169	16.992	16.0705	15.8851	14.1182	16.3958	17.5176	18.3594	96.724	84.527	86.705	75.491	67.052	67.6825	72.9584	70.5716	65.0447	63.7378	67.7468
Facilities located in the Midwest U.S. Census Region	19.8926	21.4632	19.8106	18.2102	15.8135	16.2331	16.9397	17.2313	19.6362	21.9506	17.552	104.331	99.861	92.149	87.338	80.646	83.2633	85.3751	87.6386	84.3621	76.0761	70.5863
Facilities located in the South U.S. Census Region	18.7038	16.5608	18.1765	16.3869	12.5593	12.2736	12.3034	12.3362	13.8651	13.1796	12.4353	86.815	88.48	89.136	85.485	73.423	70.9536	72.0439	70.339	65.606	54.6175	54.0161
Facilities located in the West U.S. Census Region	22.2023	21.2436	17.9873	16.7069	15.3181	14.5028	12.5876	15.2098	18.2519	16.9339	13.1577	97.211	95.882	82.406	95.037	88.53	83.9166	67.5309	82.386	81.3383	75.2731	64.7427
VRE
Urban facilities	13.2506	11.6754	10.6922	9.6889	7.657	7.266	6.891	7.3469	8.8426	9.601	10.6324	17.996	17.045	15.064	14.256	12.29	12.2326	12.6058	12.663	13.1882	13.1734	13.3408
Rural facilities	11.2176	8.6266	7.1819	6.4047	5.436	5.5985	4.9818	5.2278	5.2702	6.7347	6.0685	19.839	19.119	14.759	11.916	11.061	10.6142	11.0884	10.4007	12.285	11.0981	10.9147
Teaching facilities	17.3597	14.9451	12.9429	10.9963	7.907	8.0361	7.4399	8.1879	9.4792	10.7183	12.092	21.889	23.013	17.05	14.83	12.713	12.837	13.0419	13.2084	13.5357	13.8855	14.3678
Non-teaching facilities	9.8377	8.1644	6.8982	6.5719	5.9588	5.5455	5.2142	5.238	5.8575	6.7813	6.1868	17.127	15.357	13.537	12.29	11.137	10.6711	11.2732	10.6885	12.2831	11.2071	10.7691
Facilities with bedsize <300 beds	8.866	7.5519	7.6439	6.8427	5.8739	4.9885	4.5055	5.1108	5.7274	6.7724	7.1932	16.019	15.764	13.756	12.537	11.158	10.4739	10.8005	10.6598	12.0782	11.7847	11.7639
Facilities with bedsize >= 300 beds	17.4107	14.634	12.2512	11.0625	8.3621	9.4257	9.2647	9.2739	10.7433	11.8886	12.1291	22.616	21.045	17.023	14.713	12.928	13.5508	14.3224	13.9822	14.2721	13.5388	13.6461
Facilities located in the Northeast U.S. Census Region	15.9089	14.6961	10.8827	9.7046	8.1688	7.9881	6.9254	7.3664	7.8699	10.0853	10.6751	30.061	30.828	16.932	13.023	12.051	13.216	12.866	12.3794	14.4385	12.4019	14.9853
Facilities located in the Midwest U.S. Census Region	10.7826	9.1415	8.3528	6.9725	6.1476	6.11	6.1195	6.0993	7.0662	9.0442	9.4481	14.806	14.244	13.157	10.899	10.053	10.343	10.5911	10.2824	10.7344	11.7837	12.4983
Facilities located in the South U.S. Census Region	15.5546	12.1168	11.6981	10.4946	6.6703	7.117	7.2686	7.1366	8.3071	9.2764	9.7893	23.315	22.127	20.709	17.844	14.96	14.0086	14.8659	13.8938	14.9755	14.9339	14.7105
Facilities located in the West U.S. Census Region	8.6649	7.7025	6.7039	7.2948	7.3611	6.0135	4.1641	5.9726	6.7898	5.4536	5.4129	12.502	10.655	8.631	11.587	10.376	9.4706	10.0597	11.2003	12.7171	9.768	7.4012
CRE
Urban facilities	2.0488	1.9672	1.9887	1.9449	1.7056	1.4712	1.3909	1.3245	1.8683	2.334	1.7078	3.564	3.563	4.143	3.811	3.214	3.0248	2.6246	2.6388	3.1003	2.5773	2.6292
Rural facilities	0.6456	0.7123	0.6899	0.7056	0.7576	0.7488	0.5037	0.7882	0.9261	0.9861	1.0903	1.778	1.859	2.117	2.753	2.477	2.5006	1.8792	2.6262	2.1603	2.1381	2.9422
Teaching facilities	2.6802	2.2926	2.4563	2.1992	1.7267	1.6293	1.4065	1.4252	1.7632	2.1808	1.8529	3.792	3.634	4.263	4.046	3.183	3.2372	2.3284	2.6937	2.9439	2.3451	2.3654
Non-teaching facilities	0.8401	1.0298	0.8291	0.9389	1.0448	0.8588	0.7891	0.8788	1.3012	1.5349	1.1499	2.326	2.475	2.742	2.94	2.736	2.5065	2.3484	2.5871	2.5761	2.4585	3.0701
Facilities with bedsize <300 beds	1.2562	1.1984	1.2879	1.2773	1.0822	0.8739	0.7285	0.8139	1.2897	1.5477	1.0882	2.737	2.639	3.641	3.521	2.881	2.7232	2.1646	2.5943	2.7965	2.4328	2.8505
Facilities with bedsize >= 300 beds	1.771	1.8186	1.8192	1.7771	1.7712	1.7364	1.658	1.706	1.915	2.3449	2.2114	2.955	3.185	2.846	3.195	3.006	2.9902	2.6681	2.7102	2.6351	2.362	2.5551
Facilities located in the Northeast U.S. Census Region	3.8718	3.2023	2.8362	2.3064	2.0796	1.9694	1.3525	1.1416	1.3772	1.668	1.7959	5.697	5.005	5.763	5.376	4.25	3.6885	2.9051	2.3844	2.351	2.0605	2.4194
Facilities located in the Midwest U.S. Census Region	1.0555	1.2518	1.2206	1.2172	1.4756	1.3054	1.0569	1.3516	1.5651	1.8914	1.7697	1.816	2.293	2.486	2.913	2.723	2.6655	2.3355	2.9688	2.7193	2.7495	3.4633
Facilities located in the South U.S. Census Region	1.1739	1.3084	1.7122	1.6772	1.2019	1.0149	1.0858	0.9513	1.584	1.5515	1.2151	3.745	3.735	4.974	4.262	3.158	3.1754	2.7422	2.6376	2.9162	2.4794	2.6582
Facilities located in the West U.S. Census Region	1.2091	0.9399	0.8045	1.0972	0.8128	0.7591	0.8117	0.9203	1.3665	2.1516	1.0887	1.619	1.325	1.13	1.835	2.164	2.0674	1.4192	2.1588	2.7553	1.8855	1.7644
ESCR-EK
Urban facilities	9.5675	9.4989	9.9048	10.2977	9.6405	9.5644	9.282	10.1395	13.5266	13.9711	13.3361	34.045	38.161	38.634	44.708	45.604	45.0404	45.4089	49.2274	52.8647	52.2072	52.3515
Rural facilities	6.1483	5.3156	5.7879	6.2294	6.7981	6.618	7.2862	7.2956	9.1802	9.2089	8.0427	31.059	33.459	38.222	44.747	46.179	51.0354	50.8358	59.6033	61.3969	54.2516	51.5144
Teaching facilities	10.3751	9.8994	10.5468	10.4773	10.8043	10.234	9.4098	10.5262	13.5721	13.866	13.3505	30.375	34.603	35.246	43.361	47.539	45.1232	42.5499	46.7329	50.2377	48.6073	48.4887
Non-teaching facilities	7.0025	6.7144	6.7913	7.4623	6.8363	7.0476	7.8596	7.8921	10.4829	10.8089	9.5739	34.081	37.025	40.632	45.693	44.549	49.0674	51.1382	58.278	60.8866	56.3943	54.9663
Facilities with bedsize <300 beds	6.8902	6.5098	7.071	7.296	7.0659	6.7169	6.4647	6.6859	9.6916	10.0537	9.0367	33.443	35.583	38.995	45.569	44.271	45.9475	44.5664	50.9011	54.484	52.7661	51.0741
Facilities with bedsize >= 300 beds	9.9419	9.631	10.4379	11.1147	11.043	11.3541	12.3692	13.5952	15.9231	16.2403	15.6778	31.923	37.159	37.561	43.294	48.489	49.8147	52.9438	57.6137	59.2152	53.4319	53.8875
Facilities located in the Northeast U.S. Census Region	13.6396	10.1797	9.8488	9.2069	9.91	9.8538	8.8239	8.1801	10.5795	12.1322	10.9243	33.345	34.093	34.823	35.857	43.951	46.543	44.7751	45.4075	45.0999	49.8632	48.9267
Facilities located in the Midwest U.S. Census Region	8.1236	8.2411	8.6999	8.5965	8.6926	9.1231	9.8436	10.0263	12.8531	13.4666	12.266	34.539	37.399	39.94	45.15	47.988	53.2656	55.8793	61.0964	64.9413	59.9122	62.4954
Facilities located in the South U.S. Census Region	5.2452	5.9442	7.9398	7.587	6.4988	6.3262	6.9434	6.9683	9.7264	9.1717	9.0786	28.698	35.089	36.959	37.043	35.192	34.0898	36.5097	37.5345	40.8786	39.1271	36.814
Facilities located in the West U.S. Census Region	9.1315	8.0466	7.0829	10.3185	10.393	9.3017	8.1586	10.7974	13.8839	14.0099	12.8697	35.271	36.936	40.14	60.774	58.569	56.2592	49.4197	66.037	68.4596	62.0989	56.4232
CRAsp
Urban facilities	2.0664	1.7656	1.5031	1.7066	1.3281	1.0576	1.0809	1.2046	1.3656	1.987	2.156	3.189	2.919	2.862	2.633	2.505	2.2851	2.1341	2.1638	2.1361	2.3464	2.2608
Rural facilities	0.5103	0.3364	0.5951	0.6042	0.5757	0.6091	0.6425	0.7734	1.702	1.2375	0.7117	1.114	0.789	1.156	0.948	0.968	1.2056	1.1851	1.3224	1.3013	1.1224	1.3418
Teaching facilities	2.1213	1.6223	1.5196	1.8191	1.4355	1.0784	1.006	1.3958	2.0712	2.1891	2.0395	2.978	2.474	2.62	2.774	2.508	2.3458	2.2079	2.2599	2.2957	2.3362	2.2413
Non-teaching facilities	1.0617	0.9536	0.9001	0.8928	0.7359	0.7358	0.8448	0.7597	1.0292	1.3195	1.2295	1.997	1.825	1.911	1.411	1.457	1.5027	1.4481	1.5133	1.4298	1.5206	1.626
Facilities with bedsize <300 beds	0.8712	0.7347	0.8546	0.9986	0.7793	0.5303	0.563	0.5497	0.7982	1.2027	1.229	1.744	1.432	1.828	1.858	1.752	1.6296	1.4509	1.4468	1.5119	1.7561	1.7376
Facilities with bedsize >= 300 beds	2.204	1.825	1.6617	1.7501	1.4726	1.4916	1.57	1.9808	2.797	2.6727	2.3148	3.162	2.936	2.837	2.182	2.17	2.2729	2.3722	2.6007	2.3861	2.1138	2.2319
Facilities located in the Northeast U.S. Census Region	2.1357	1.2732	1.4234	1.1039	1.1321	1.0275	0.774	0.7584	0.728	1.3059	1.4155	2.262	1.341	2.175	1.44	1.275	1.5138	1.3017	0.8564	0.9043	1.1872	2.0137
Facilities located in the Midwest U.S. Census Region	1.287	1.0886	1.0823	1.0747	0.9412	1.0546	1.0718	1.3268	2.3495	2.2089	1.598	2.114	1.786	1.663	1.533	1.551	1.8739	1.6725	1.9923	2.0214	1.9567	2.0733
Facilities located in the South U.S. Census Region	1.3736	1.366	1.3941	1.7608	1.4506	0.8949	0.8675	0.8893	1.0699	1.4399	1.8795	2.928	2.878	3.339	3.373	3.256	2.6931	2.7507	2.7338	2.4959	2.6399	2.475
Facilities located in the West U.S. Census Region	1.3203	1.0035	0.7418	1.0616	0.5415	0.4553	0.7684	0.8949	0.9757	1.3687	1.2955	1.913	1.739	1.543	1.101	0.978	0.8475	0.8128	0.8549	0.9904	1.0359	0.7141
MDR P. aeruginosa
Urban facilities	5.9912	5.0229	4.9925	4.4901	3.7816	3.6916	3.8034	4.0015	4.7266	5.4938	5.0437	10.336	10.224	9.021	9.317	7.664	7.4891	7.3445	7.3856	7.1472	7.3478	7.1461
Rural facilities	3.3391	4.3662	2.6879	2.3195	1.5791	2.1074	2.4815	1.7264	2.6455	2.6071	2.1668	8.499	7.973	6.765	6.134	5.601	5.9772	5.6516	5.8356	5.4894	4.9511	4.9117
Teaching facilities	7.0519	6.3823	5.7643	4.6764	3.5041	3.7509	3.5521	3.548	4.126	4.9582	4.2527	9.661	9.259	8.079	8.648	6.964	7.1674	6.5232	6.5114	6.5737	6.5231	6.2308
Non-teaching facilities	3.7758	3.9407	2.9738	2.9128	2.4904	2.566	3.1105	2.8029	3.7712	3.9433	3.6623	9.535	9.313	8.181	7.675	6.783	6.7012	6.8273	7.013	6.463	6.3556	6.3232
Facilities with bedsize <300 beds	3.8464	3.6801	3.4278	2.7146	2.1722	2.331	2.3814	2.1259	2.9747	3.2396	2.544	9.097	8.183	7.339	7.607	6.452	6.3629	5.9541	5.8583	5.8602	5.9334	5.7952
Facilities with bedsize >= 300 beds	6.3778	6.3292	5.2532	5.2196	4.2092	4.3603	5.0166	5.0613	5.7163	6.6333	6.6345	10.256	10.932	9.54	8.878	7.559	7.8305	8.0911	8.5869	7.7326	7.3988	7.2296
Facilities located in the Northeast U.S. Census Region	7.0582	5.0889	5.3883	3.8742	3.2337	3.6268	2.856	2.4115	2.7468	3.6978	4.1449	11.955	9.216	8.741	7.378	6.082	6.1892	6.0204	5.2725	5.0681	5.2328	5.098
Facilities located in the Midwest U.S. Census Region	5.161	5.1148	3.8768	3.9854	3.4002	3.4009	3.8691	3.3884	4.3774	5.2614	3.9799	9.845	9.889	8.502	8.101	7.192	7.4698	7.1252	7.1727	7.4039	7.1876	6.7262
Facilities located in the South U.S. Census Region	3.7344	4.1875	3.8692	3.33	2.7641	2.6208	2.9813	2.7694	3.3277	3.6878	2.8236	10.071	10.158	9.069	9.083	7.319	6.9104	6.9029	6.8774	6.3515	6.5639	5.5143
Facilities located in the West U.S. Census Region	4.7541	4.6672	4.0375	3.3233	2.0589	2.7988	2.9616	3.6096	4.6743	4.1915	5.3021	6.791	6.916	5.69	6.988	6.025	6.2496	6.0091	6.8738	5.946	5.5413	7.2548

## Sheet: eTable 9
eTable 9. National estimated rates of antimicrobial-resistant cases per 10,000 hospitalizations, stratified by patient characteristics, location onset and year, 2012-2022. Rates are calculated using only cases and hospitalizations within the patient characteristic.
	Hospital-onset											Community-onset
	2012	2013	2014	2015	2016	2017	2018	2019	2020	2021	2022	2012	2013	2014	2015	2016	2017	2018	2019	2020	2021	2022
MRSA
Age <1 year	5.2416	4.2238	4.248	6.0138	3.4259	3.6669	3.3937	4.2267	3.6611	2.157	2.547	14.182	10.936	9.458	10.359	8.39	8.217	6.042	5.893	3.539	2.25	2.581
Age 1-17 years	10.3029	9.5799	9.9171	12.1236	11.2092	10.2824	5.7836	8.3316	4.5308	8.544	5.021	171.888	163.561	118.386	121.283	117.15	109.214	84.599	69.092	65.568	45.391	33.937
Age 18-54 years	14.1331	14.9386	15.3726	14.2334	12.9558	12.2435	12.342	13.2493	14.368	16.4433	13.244	98.208	97.068	94.55	94.231	87.15	87.445	85.633	93.085	87.211	80.61	70.79
Age 55-64 years	29.441	27.8862	26.0724	23.5927	20.7957	20.2263	19.8802	21.4153	26.5247	27.5599	25.994	121.454	120.657	112.9	111.176	98.534	102.248	101.577	109.709	106.332	97.52	99.829
Age 65-74 years	28.071	27.1889	26.9393	23.1481	19.2599	18.4569	19.4955	18.1953	23.8977	24.2336	20.801	101.004	101.062	99.376	93.186	84.416	82.106	80.879	82.052	83.575	74.33	75.611
Age 75+ years	32.1628	29.3192	24.3474	21.5784	16.8032	17.4964	16.5816	16.1215	17.6679	16.1009	14.343	108.417	100.58	94.29	88.704	76.949	74.132	74.509	72.088	68.572	58.167	58.077
Male	26.8679	25.8878	25.8061	23.2634	19.7108	19.7579	19.5074	20.1847	23.1028	24.5293	21.091	125.694	121.751	116.344	114.726	104.976	104.066	101.654	107.035	100.713	91.469	87.777
Female	17.2878	16.6159	14.4225	13.5799	11.4138	10.9816	10.8726	11.0353	12.6108	12.4628	10.687	77.367	74.513	69.497	67.004	59.143	58.634	57.449	58.24	56.186	49.477	45.831
VRE
Age <1 year	-	0.1495	-	-	-	-	0.2036	-	-	-	-	0.193	0.358	-	0.293	0.408	0.16	-	-	-	-	-
Age 1-17 years	1.0861	0.8934	0.8385	1.3499	-	-	-	1.3332	-	-	-	0.628	1.568	1.087	1.047	1.297	0.252	1.135	0.759	-	-	-
Age 18-54 years	7.8194	6.4071	5.9107	5.7306	5.0072	4.5208	3.9552	4.1516	5.1722	5.4979	5.732	9.34	8.699	7.663	6.735	6.23	6.074	6.289	6.41	6.332	6.117	6.124
Age 55-64 years	19.3578	15.2172	14.7376	12.1925	9.823	10.8709	8.6343	9.4646	10.8132	12.6738	12.818	24.34	22.835	18.838	15.919	14.881	15.311	15.675	15.077	16.814	16.431	15.255
Age 65-74 years	19.6535	16.8188	15.5115	13.7354	10.5932	9.8017	10.2178	9.9487	12.0146	13.7234	14.248	32.39	27.584	23.465	21.672	18.827	17.431	17.856	17.018	19.903	18.803	20.106
Age 75+ years	18.4815	15.769	13.0872	11.4658	8.7472	8.3066	7.962	8.599	9.1827	10.2552	11.402	33.042	33.505	28.009	24.164	19.907	19.401	19.811	19.094	21.017	19.659	19.772
Male	12.0791	9.9495	9.0256	8.1271	6.4863	6.1705	6.0011	6.4874	7.8336	8.24	8.446	17.672	16.949	13.809	12.318	11.401	11.241	11.869	11.749	12.007	11.52	11.707
Female	12.7832	10.8314	9.6324	8.6876	7.0716	6.9962	6.3097	6.5999	7.2067	8.7265	9.185	19.725	18.729	15.927	14.202	12.203	11.949	12.196	11.845	13.561	13.098	12.971
CRE
Age <1 yeara	0.911	0.3094	0.3197	0.2455	-	0.1962	-	0.204	-	-	-	-	-	-	-	-	-	-	-	-	-	-
Age 1-17 yearsa	-	-	-	-	-	0.9483	-	-	-	-	-	-	-	-	-	-	-	-	-	-	-	-
Age 18-54 years	0.8591	1.0049	1.1652	1.2753	1.0923	0.9996	1.0362	0.7394	1.3669	1.5104	1.201	1.402	1.673	1.979	2.067	1.786	1.632	1.382	1.599	1.829	1.326	1.49
Age 55-64 years	1.7341	2.3158	2.4374	2.802	2.2007	1.6039	1.5591	2.052	2.2702	3.285	2.982	3.704	4.098	4.758	5.257	4.02	3.673	3.45	3.221	3.454	3.385	4.075
Age 65-74 years	2.3046	2.3216	2.3283	2.0745	1.6646	1.7848	1.6697	1.6469	2.1343	2.4738	2.031	4.482	4.428	5.708	5.54	4.545	4.277	3.316	3.738	3.846	3.425	3.693
Age 75+ years	2.1711	1.7646	1.5585	1.2625	1.5257	1.2514	0.8536	1.1459	1.511	1.6858	1.321	5.198	4.642	5.242	4.839	4.493	4.45	3.514	4.201	4.224	3.688	4.38
Male	1.8102	1.8314	1.8937	2.0322	1.5238	1.4543	1.3508	1.2704	1.9457	2.3178	1.966	3.175	2.847	3.757	3.657	3.009	2.799	2.538	2.754	2.732	2.42	2.992
Female	1.2444	1.1847	1.198	1.0556	1.2066	1.0003	0.8306	1.0065	1.163	1.4261	1.069	2.609	2.889	3.094	3.237	2.888	2.856	2.2	2.554	2.74	2.411	2.559
ESCR-EK
Age <1 year	0.8449	0.8747	0.9009	1.6152	1.0988	1.2412	1.0043	1.0542	1.1195	0.5538	0.537	1.071	1.324	2.328	1.571	1.908	1.758	1.44	1.166	0.82	1.251	1.158
Age 1-17 years	2.8656	2.4782	4.0055	3.1456	4.4866	3.3569	3.1941	4.8986	2.8538	2.6087	5.349	6.457	7.078	8.142	10.107	13.618	14.916	10.076	14.271	11.239	12.314	6.828
Age 18-54 years	5.0009	4.802	5.3063	5.8722	6.0407	5.7043	5.55	6.2491	8.2637	8.5343	7.611	16.022	18.197	19.238	23.734	25.134	26.874	25.837	30.276	30.644	29.416	28.241
Age 55-64 years	12.4665	10.298	12.006	12.8409	11.4513	11.317	12.1839	12.5532	16.9715	18.7327	17.043	39.259	42.457	42.582	50.958	50.238	51.569	50.641	58.283	62.245	61.072	63.469
Age 65-74 years	11.7685	12.1077	13.2664	13.0702	12.4745	12.1694	12.9187	13.1977	17.9372	17.8637	17.655	47.362	51.922	57.293	64.127	64.572	65.472	64.311	71.886	79.812	75.419	74.042
Age 75+ years	12.5444	12.0401	11.7299	11.6518	11.5959	11.5799	10.973	11.2879	14.7385	14.3392	13.476	65.275	71.018	76.972	85.467	85.751	85.258	87.352	92.519	99.419	88.447	86.526
Male	8.8455	7.7709	8.8563	9.0939	9.1425	8.4607	8.5967	9.6572	12.8443	13.1893	12.726	27.381	29.285	32.09	35.701	37.396	38.21	39.656	44.573	46.906	45.298	45.516
Female	7.7501	7.8331	7.9783	8.506	8.1391	8.4427	8.4956	8.6233	11.1223	11.3611	10.133	37.026	41.485	43.496	51.696	52.467	54.538	53.6	60.05	63.645	59.271	57.183
CRAsp
Age <1 yeara	-	-	-	-	-	-	-	-	-	-	-	-	-	-	-	-	-	-	-	-	-	-
Age 1-17 yearsa	-	-	-	-	-	-	-	-	-	-	-	-	-	-	-	-	-	-	-	-	-	-
Age 18-54 years	1.1664	1.0265	0.9846	1.2266	0.9221	0.9526	0.8404	0.7761	1.2243	1.6164	1.656	1.913	1.852	1.715	1.565	1.598	1.64	1.753	1.692	1.642	1.594	1.384
Age 55-64 years	2.6221	2.2965	1.8969	2.0991	1.9039	1.5062	1.3782	1.9872	2.293	2.6869	2.833	4.271	3.352	3.516	3.78	3.304	3.473	2.662	3.232	3.155	2.894	3.023
Age 65-74 years	2.4541	1.7318	1.693	2.1214	1.5528	1.2067	1.3263	1.866	2.7131	2.6339	2.447	3.655	2.825	4.268	2.852	2.782	2.68	2.322	2.27	2.311	2.903	3.322
Age 75+ years	1.3131	1.0823	1.3086	1.0315	0.8863	0.6201	0.9224	0.7271	1.2382	1.2937	1.041	2.442	2.304	2.152	2.082	1.939	1.621	1.821	1.834	1.825	1.804	1.892
Male	2.0941	1.5658	1.6607	1.7578	1.4333	1.2988	1.3089	1.5567	2.1555	2.4113	2.216	3.238	2.912	3.172	2.77	2.667	2.719	2.461	2.537	2.384	2.75	2.451
Female	0.9654	0.9044	0.7891	0.9349	0.7454	0.5771	0.6184	0.6448	0.974	1.1387	1.119	1.718	1.431	1.51	1.411	1.352	1.237	1.258	1.312	1.372	1.191	1.46
MDR P. aeruginosa
Age <1 yeara	0.2754	0.1235	0.4914	0.2081	-	0.0676	-	-	-	-	-	-	-	-	-	-	-	-	-	-	-	-
Age 1-17 years	1.6437	1.1961	3.093	3.9243	3.2809	1.7595	3.7891	2.08	1.2571	4.4819	-	3.147	2.457	3.977	7.121	3.54	3.155	2.745	4.388	4.276	1.707	4.588
Age 18-54 years	3.5009	4.3212	3.5559	3.3153	2.3804	3.04	2.7742	2.8858	3.5915	4.2833	3.519	7.869	7.552	6.109	6.662	5.539	5.837	6.21	6.067	5.298	5.025	5.425
Age 55-64 years	7.0915	7.1873	5.7811	5.3993	4.2408	4.465	4.9271	4.2359	6.1401	6.9708	6.092	12.834	13.166	11.346	11.168	9.259	9.578	8.784	9.339	10.082	9.309	8.393
Age 65-74 years	8.6973	7.2945	6.5933	5.2241	4.4953	4.122	4.8545	4.4852	5.9126	5.7859	6.409	14.918	13.491	12.09	11.472	9.79	9.703	8.855	8.659	8.748	9.524	8.957
Age 75+ years	6.0738	5.0468	4.1717	3.568	3.0626	3.0288	3.1169	3.1444	3.4734	3.7232	3.533	12.604	12.407	11.481	9.965	8.861	8.252	7.876	7.877	7.397	7.333	7.212
Male	6.7678	6.3271	5.7637	5.2083	4.0931	4.4717	4.658	4.3889	5.396	5.9593	5.655	13.548	13.502	11.557	11.182	9.069	9.865	9.168	9.568	9.163	8.935	9.393
Female	3.6226	3.6577	2.9237	2.5248	2.0724	2.0481	2.2826	2.1745	2.7624	3.1536	2.568	6.873	6.35	5.749	5.858	5.261	4.721	4.859	4.679	4.425	4.44	3.869
aValues representing less than 11 cases in our cohort have been censored due to sparsity of data
